# Supplementary material for: Visible Light Photoelectrochemical Sensor for Dopamine: Determination Using Iron Vanadate Modified Electrode
Source: Molecules. 2022 Sep 28;27(19):6410. doi: 10.3390/molecules27196410 (PMC9572152; doi:10.3390/molecules27196410)
Supplement: Supplementary file 1 [file molecules-27-06410-s001.zip]

Archive with 1 entries (1 files):
- molecules-1920463-supplementary.pdf
